# Supplementary material for: Evaluation and Modelling of the Performance of an Automated SARS-CoV-2 Antigen Assay According to Sample Type, Target Population and Epidemic Trends
Source: Diagnostics (Basel). 2022 Feb 9;12(2):447. doi: 10.3390/diagnostics12020447 (PMC8871059; doi:10.3390/diagnostics12020447)
Supplement: Supplementary file 1 [file diagnostics-12-00447-s001.zip]

Archive with 1 entries (1 files):
- diagnostics-1566117-supplementary.xlsx
